# Supplementary material for: Colonization of Dental Unit Waterlines by Helicobacter pylori: Risk of Exposure in Dental Practices
Source: Int J Environ Res Public Health. 2019 Aug 19;16(16):2981. doi: 10.3390/ijerph16162981 (PMC6727081; doi:10.3390/ijerph16162981)
Supplement: Supplementary file 1 [file ijerph-16-02981-s001.zip]

Archive with 2 entries (2 files):
- ijerph-558142-S1.jpg
- ijerph-558142-supplementary-S2.pdf
